# Supplementary material for: Venom from Loxosceles Spiders Collected in Southeastern and Northeastern Brazilian Regions Cause Hemotoxic Effects on Human Blood Components
Source: Toxins (Basel). 2024 Dec 10;16(12):532. doi: 10.3390/toxins16120532 (PMC11680057; doi:10.3390/toxins16120532)
Supplement: Supplementary file 1 [file toxins-16-00532-s001.zip]

Archive with 1 entries (1 files):
- toxins-3312881-supplementary.pdf
